# Supplementary material for: Synergy analysis of cyanidin-3-O-glucoside and catechin: absorption, transport and lipid metabolism effects
Source: Front Nutr. 2025 Aug 19;12:1637637. doi: 10.3389/fnut.2025.1637637 (PMC12402003; doi:10.3389/fnut.2025.1637637)
Supplement: Supplementary file 1 [file Data_Sheet_1.xlsx]

## Sheet: Sheet1
Table. S1 PCR primer sequence.
Gene	Forward (5’-3’)	Reverse (5’-3’)
β actin	CATCCGTAAAGACCTCTATGCCAAC	ATGGAGCCACCGATCCACA
Srebp-1c	GCCCCTGTAACGACCACTG	CAGCGAGTCTGCCTTGATG
FASN	AAGGACCTGTCTAGGTTTGATGC	TGGCTTCATAGGTGACTTCCA
PPAR γ	GGGATCAGCTCCGTGGATCT	TGCACTTTGGTACTCTTGAAGTT
Fabp4	CATGTGCAGAAATGGGATGG	AACTTCAGTCCAGGTCAACG
Plin1	GCCATGTCCCTATCAGATGC	GTTGTCGATGTCCCGGAATT
